# Supplementary material for: Acute radiation exposure in mice reveals traces of oxidation-mediated modifications in serum albumin
Source: PLoS One. 2025 Sep 19;20(9):e0330925. doi: 10.1371/journal.pone.0330925 (PMC12448996; doi:10.1371/journal.pone.0330925)
Supplement: S1 Table — (XLSX) [file pone.0330925.s001.xlsx]

## Sheet: MRM condition
	Supplemental Table 1. The list of multiple reaction monitoring (MRM) conditions
	OMSA	Q1 (m/z)	Q3 (m/z)	Declustering potential (V)	Entrance potential (V)	Collision energy (V)	Collision cell exit potential (V)
	YNDLGEQHFK.+2	625.794	745.363	140	10	29.7	30
	YNDLGEQHF[Oxi]K.+2	633.791	989.469	140	10	30.1	30
	YNDLGEQHFK[2Ox].+2	641.789	1005.46	140	10	30.4	30
	GLVLIAFSQYLQK.+2	740.432	984.515	140	10	35.3	30
	GLVLIAFSQY[Ntr]LQK.+2	762.925	1029.5	140	10	36.4	30
	GLVLIAFSQY[Oxi]LQK.+2	748.43	1000.51	140	10	35.7	30
	GLVLIAFSQYLQK[AAA].+2	747.914	999.478	140	10	35.6	30
	LVQEVTDFAKTC[CAM]VADESAANC[CAM]DK.+3	857.728	1080.43	140	10	39.2	30
	LVQEVTDFAKTC[CAM]VADESAANC[CAM]DK.+4	643.548	607.25	140	10	30.2	30
	LVQEVTDFAK[LAA]TC[CAM]VADESAANC[CAM]DK.+3	857.384	1080.43	140	10	39.2	30
	TC[CAM]VADESAANC[CAM]DK.+2	720.79	1080.43	140	10	34.3	30
	TC[CAM]VADESAANC[CAM]D[Oxi]K.+2	728.788	1096.42	140	10	34.7	30
	SLHTLFGDKLC[CAM]AIPNLR.+3	652.356	499.299	140	10	29.3	30
	SLHTLFGDKLC[CAM]AIPNLR.+4	489.519	499.299	140	10	22.5	30
	SLHTLFGDK[LAA]LC[CAM]AIPNLR.+4	489.261	499.299	140	10	22.5	30
	SLHTLFGDK[2Ox]LC[CAM]AIPNLR.+4	497.516	499.299	140	10	22.9	30
	QEPERNEC[CAM]FLQHK.+2	857.902	412.23	140	10	41	30
	QEPERNEC[CAM]FLQHK.+4	429.455	525.314	140	10	19.5	30
	QEPER[2Ox]NEC[CAM]FLQHK.+4	437.452	525.314	140	10	19.9	30
	DDNPSLPPFERPEAEAMC[CAM]TSFK.+3	846.714	642.292	140	10	38.6	30
	DDNPSLPPFERPEAEAM[Oxi]C[CAM]TSFK.+3	852.046	642.292	140	10	38.9	30
	DDNPSLPPFERPEAEAM[2Ox]C[CAM]TSFK.+3	857.377	642.292	140	10	39.2	30
	ENPTTFMGHYLHEVAR.+3	634.637	611.326	140	10	28.5	30
	ENPTTFMGHYLHEVAR.+4	476.23	611.326	140	10	21.8	30
	ENPTTFM[Oxi]GHYLHEVAR.+3	639.969	611.326	140	10	28.7	30
	ENPTTFM[2Ox]GHYLHEVAR.+4	484.227	887.473	140	10	22.2	30
	C[CAM]SSMQKFGER.+2	615.274	508.251	140	10	29.1	30
	C[CAM]SSMQK[LAA]FGER.+2	614.758	981.446	140	10	29.1	30
	LSQTFPNADFAEITK.+2	841.425	1105.55	140	10	40.2	30
	LSQTF[Oxi]PNADFAEITK.+2	849.423	1105.55	140	10	40.6	30
	VNKEC[CAM]C[CAM]HGDLLEC[CAM]ADDR.+3	697.628	765.283	140	10	31.5	30
	VNKEC[CAM]C[CAM]HGDLLEC[CAM]ADDR.+4	523.473	636.241	140	10	24.2	30
	VNK[LAA]EC[CAM]C[CAM]HGDLLEC[CAM]ADDR.+3	697.284	765.283	140	10	31.5	30
	YMC[CAM]ENQATISSK.+2	716.316	1137.52	140	10	34.1	30
	Y[2Ox]MC[CAM]ENQATISSK.+2	732.311	977.49	140	10	34.9	30
	Y[Oxi]MC[CAM]ENQATISSK.+2	724.313	1137.52	140	10	34.5	30
	LQTC[CAM]C[CAM]DKPLLK.+3	459.241	873.486	140	10	20	30
	LQTC[CAM]C[CAM]DKP[Oxi]LLK.+3	464.572	889.481	140	10	20.3	30
	KAHC[CAM]LSEVEHDTMPADLPAIAADFVEDQEVC[CAM]K.+4	907.171	907.383	140	10	43.4	30
	K[Oxi]AHC[CAM]LSEVEHDTMPADLPAIAADFVEDQEVC[CAM]K.+4	911.169	907.383	140	10	43.6	30
	RHPDYSVSLLLR.+3	485.94	601.403	140	10	21.3	30
	RHP[Oxi]DYSVSLLLR.+3	491.272	601.403	140	10	21.6	30
	C[CAM]C[CAM]AEANPPAC[CAM]YGTVLAEFQPLVEEPK.+3	984.119	811.456	140	10	45.2	30
	C[CAM]C[CAM]AEANP[2Ox]PAC[CAM]YGTVLAEFQPLVEEPK.+3	994.782	811.456	140	10	45.7	30
	NLVKTNC[CAM]DLYEK.+2	748.874	1170.55	140	10	35.7	30
	NLVK[LAA]TNC[CAM]DLYEK.+3	499.241	439.219	140	10	22	30
	LGEYGFQNAILVR.+2	740.401	1017.58	140	10	35.3	30
	LGEYGFQNAILVR.+3	493.937	500.355	140	10	21.7	30
	LGEY[2Ox]GFQNAILVR.+2	756.396	1017.58	140	10	36.1	30
	LGEY[Ntr]GFQNAILVR.+2	762.894	1017.58	140	10	36.4	30
	LGEY[Ntr]GFQNAILVR.+3	508.932	685.436	140	10	22.4	30
	LGEY[Oxi]GFQNAILVR.+2	748.399	1017.58	140	10	35.7	30
	YTQKAPQVSTPTLVEAAR.+3	654.021	856.489	140	10	29.4	30
	YTQKAPQVSTPTLVEAAR.+4	490.768	446.236	140	10	22.5	30
	YTQK[LAA]APQVSTPTLVEAAR.+3	653.678	856.489	140	10	29.4	30
	YTQKAP[Oxi]QVSTPTLVEAAR.+3	659.353	856.489	140	10	29.6	30
	VGTKC[CAM]C[CAM]TLPEDQR.+2	782.366	1178.49	140	10	37.3	30
	VGTK[LAA]C[CAM]C[CAM]TLPEDQR.+2	781.851	644.3	140	10	37.3	30
	C[CAM]C[CAM]TLPEDQR.+2	589.75	644.3	140	10	27.9	30
	C[CAM]C[CAM]TLP[Oxi]EDQR.+2	597.748	660.295	140	10	28.3	30
	LPC[CAM]VEDYLSAILNR.+2	831.93	1193.62	140	10	39.8	30
	LPC[CAM]VEDYLSAILNR.+3	554.956	673.399	140	10	24.6	30
	LPC[CAM]VEDY[2Ox]LSAILNR.+3	565.619	673.399	140	10	25.1	30
	LPC[CAM]VEDY[Ntr]LSAILNR.+2	854.422	673.399	140	10	40.9	30
	LPC[CAM]VEDY[Oxi]LSAILNR.+2	839.927	786.483	140	10	40.2	30
	TPVSEHVTKC[CAM]C[CAM]SGSLVER.+3	682.663	907.43	140	10	30.8	30
	TPVSEHVTK[LAA]C[CAM]C[CAM]SGSLVER.+3	682.319	747.4	140	10	30.8	30
	TPVSEHVTK[Oxi]C[CAM]C[CAM]SGSLVER.+4	516.248	516.314	140	10	23.8	30
	ATAEQLKTVMDDFAQFLDTC[CAM]C[CAM]K.+4	648.8	683.249	140	10	30.4	30
	ATAEQLKTVM[Oxi]DDFAQFLDTC[CAM]C[CAM]K.+4	652.799	683.249	140	10	30.6	30
	TVMDDFAQFLDTC[CAM]C[CAM]K.+3	617.597	683.249	140	10	27.6	30
	TVMDDF[Oxi]AQFLDTC[CAM]C[CAM]K.+3	622.928	796.333	140	10	27.9	30
	AADKDTC[CAM]FSTEGPNLVTR.+2	991.468	1073.56	140	10	47.6	30
	AADKDTC[CAM]FSTEGPNLVTR.+3	660.97	756.436	140	10	29.7	30
	AADKDTC[CAM]FSTEGPNLVTR.+3	661.314	756.436	140	10	29.7	30
	AADK[AAA]DTC[CAM]FSTEGPNLVTR.+3	666.302	756.436	140	10	30	30
	AADK[LAA]DTC[CAM]FSTEGPNLVTR.+2	990.952	1073.56	140	10	47.6	30
	AADKDTC[CAM]F[Oxi]STEGPNLVTR.+2	999.465	1073.56	140	10	48	30
	AADKDTC[CAM]F[2Ox]STEGPNLVTR.+3	671.978	756.436	140	10	30.3	30
