# Supplementary material for: Acute radiation exposure in mice reveals traces of oxidation-mediated modifications in serum albumin
Source: PLoS One. 2025 Sep 19;20(9):e0330925. doi: 10.1371/journal.pone.0330925 (PMC12448996; doi:10.1371/journal.pone.0330925)
Supplement: S2 Table — (XLSX) [file pone.0330925.s002.xlsx]

## Sheet: D1
	ID	logFC	Pvalue	group	group.direction
	Itih4	1.13095	9.5e-07	Proteomics	Proteomics.up
	Hp	7.79561	6.75e-06	Proteomics	Proteomics.up
	Apcs	2.3814	8.4e-06	Proteomics	Proteomics.up
	Saa1	4.42287	9.5e-06	Proteomics	Proteomics.up
	Saa4	0.711856	2.04e-05	Proteomics	Proteomics.up
	Itih3	0.868394	2.93e-05	Proteomics	Proteomics.up
	Orm1	0.613202	0.000106531	Proteomics	Proteomics.up
	Serpina3n	2.20803	0.000115572	Proteomics	Proteomics.up
	Cpb2	0.612079	0.00011604	Proteomics	Proteomics.up
	Orm2	2.28837	0.000117406	Proteomics	Proteomics.up
	Bpifa2	1.93214	0.00108971	Proteomics	Proteomics.up
	Slpi	-0.594188	0.00422393	Proteomics	Proteomics.down
		significance	count
		downregulated	1
		non significant	309
		upregulated	11
		total	323

## Sheet: D20
	ID	logFC	Pvalue	group	group.direction
	Sell	-0.669088	1.32e-06	Proteomics	Proteomics.down
	Ca1	-0.990077	2.93e-05	Proteomics	Proteomics.down
	C4b	0.658417	4.22e-05	Proteomics	Proteomics.up
	Serpine2	-0.667786	8.73e-05	Proteomics	Proteomics.down
	Gp1ba	-0.66835	0.000246253	Proteomics	Proteomics.down
	Prdx2	-0.626792	0.000386475	Proteomics	Proteomics.down
	Ighg2b	-0.649005	0.000517384	Proteomics	Proteomics.down
	Igh-1a;Ighg	-0.845277	0.000954582	Proteomics	Proteomics.down
	Slc4a1	-1.30642	0.00383249	Proteomics	Proteomics.down
	Bpgm	-0.609262	0.00585625	Proteomics	Proteomics.down
	Hba	-0.697801	0.00644203	Proteomics	Proteomics.down
	Hbb-b1	-0.663625	0.00824212	Proteomics	Proteomics.down
	Igkc	-0.658408	0.011779	Proteomics	Proteomics.down
	Jchain	-1.13939	0.013481	Proteomics	Proteomics.down
	Ighm	-1.31221	0.0232578	Proteomics	Proteomics.down
	Cd5l	-1.05246	0.0264644	Proteomics	Proteomics.down
	Igkv9-120	-0.607116	0.0437776	Proteomics	Proteomics.down
		significance	count
		downregulated	16
		non significant	306
		upregulated	1
		total	323

## Sheet: D40
	ID	logFC	Pvalue	group	group.direction
	Tln1	0.912382	0.00021732	Proteomics	Proteomics.up
	Pnp	0.896559	0.00110961	Proteomics	Proteomics.up
	Pebp1	0.809727	0.00120703	Proteomics	Proteomics.up
	Serpina7	1.09083	0.00479108	Proteomics	Proteomics.up
	Gapdh	0.601269	0.0083604	Proteomics	Proteomics.up
	Bpifa2	1.50741	0.012029	Proteomics	Proteomics.up
	Serpina1e	-1.60894	0.0169969	Proteomics	Proteomics.down
	Phf10	0.767197	0.0234404	Proteomics	Proteomics.up
	Hspa8	0.701682	0.025058	Proteomics	Proteomics.up
	Slc4a1	0.949916	0.0276689	Proteomics	Proteomics.up
	Obp1a	0.728321	0.0290886	Proteomics	Proteomics.up
	Mup2	-0.591506	0.0341001	Proteomics	Proteomics.down
	Taldo1	0.749363	0.0342385	Proteomics	Proteomics.up
	Prdx2	0.922837	0.0432928	Proteomics	Proteomics.up
	Ighv3-6	-0.78587	0.0488115	Proteomics	Proteomics.down
		significance	count
		downregulated	3
		non significant	348
		upregulated	12
		total	363

## Sheet: D60
	ID	logFC	Pvalue	group	group.direction
	Serpina7	1.2774	0.000208642	Proteomics	Proteomics.up
	Mup11;Mup17;Mup18;Mup6	-1.63995	0.00138147	Proteomics	Proteomics.down
	Mup2	-0.77452	0.00234053	Proteomics	Proteomics.down
	Orm2	0.961809	0.00741384	Proteomics	Proteomics.up
		significance	count
		downregulated	2
		non significant	321
		upregulated	2
		total	326

## Sheet: D80
	ID	logFC	Pvalue	group	group.direction
	A2m	-0.752707	0.00294013	Proteomics	Proteomics.down
	A1bg	-1.27879	0.00559401	Proteomics	Proteomics.down
	Slc4a1	-0.830234	0.00703158	Proteomics	Proteomics.down
	Igkv12-41	-1.54158	0.0147378	Proteomics	Proteomics.down
	Bpifa2	1.03265	0.0193953	Proteomics	Proteomics.up
	Ighv1-61	-0.648962	0.024532	Proteomics	Proteomics.down
	Glycam1	-0.645214	0.0310494	Proteomics	Proteomics.down
	Igkv9-120	-0.754806	0.0330381	Proteomics	Proteomics.down
	Igh-1a;Ighg	-0.964621	0.0365936	Proteomics	Proteomics.down
	Igkc	-0.672453	0.0389902	Proteomics	Proteomics.down
	Ighg2b	-0.757813	0.0487117	Proteomics	Proteomics.down
	Krt73	-0.783733	0.0494188	Proteomics	Proteomics.down
		significance	count
		downregulated	11
		non significant	313
		upregulated	1
		total	325
